# Supplementary material for: Oligonol®, an Oligomerized Polyphenol from Litchi chinensis, Enhances Branched-Chain Amino Acid Transportation and Catabolism to Alleviate Sarcopenia
Source: Int J Mol Sci. 2024 Oct 27;25(21):11549. doi: 10.3390/ijms252111549 (PMC11546093; doi:10.3390/ijms252111549)
Supplement: Supplementary file 1 [file ijms-25-11549-s001.zip]

Archive with 2 entries (2 files):
- ijms-3189387-supplementary figures.pdf
- ijms-3189387-supplementary table.pdf
